# Supplementary material for: Oligoprogression of Solid Tumors on Immune Checkpoint Inhibitors: The Impact of Local Ablative Radiation Therapy
Source: Biomedicines. 2022 Oct 5;10(10):2481. doi: 10.3390/biomedicines10102481 (PMC9599608; doi:10.3390/biomedicines10102481)
Supplement: Supplementary file 1 [file biomedicines-10-02481-s001.zip]

Archive with 1 entries (1 files):
- biomedicines-1907062-supplementary.pdf
